# Supplementary material for: Otolith Weight as an Estimator of the Age of Seriola lalandi Valenciennes, 1833 (Carangidae), in the Southeastern Pacific
Source: Animals (Basel). 2022 Jun 26;12(13):1640. doi: 10.3390/ani12131640 (PMC9264935; doi:10.3390/ani12131640)
Supplement: Supplementary file 1 [file animals-12-01640-s001.zip]

Archive with 1 entries (1 files):
- animals-1689292-supplementary.xlsx
