# Supplementary material for: Otolith Weight as an Estimator of the Age of Seriola lalandi Valenciennes, 1833 (Carangidae), in the Southeastern Pacific
Source: Animals (Basel). 2022 Jun 26;12(13):1640. doi: 10.3390/ani12131640 (PMC9264935; doi:10.3390/ani12131640)
Supplement: Supplementary file 1 [file animals-12-01640-s001.zip › animals-1689292-supplementary.xlsx]

## Sheet: Data
Otolith weigth (mg)	Age captive fish (year)	Fork length
0.4	0.271233	6
0.7	0.328767	9.3
0.6	0.410959	7.5
0.4	0.410959	6.7
0.3	0.410959	6.9
0.4	0.410959	7.2
0.3	0.410959	6.6
0.2	0.410959	6.4
0.4	0.410959	6.1
0.4	0.410959	6.8
0.5	0.410959	6.2
0.2	0.410959	6.5
0.5	0.410959	6.2
0.3	0.410959	6
0.4	0.410959	5.5
0.4	0.410959	6.2
0.4	0.410959	6.3
0.2	0.410959	5.8
0.4	0.410959	5.8
0.5	0.410959	7
1	0.493151	9.6
1	0.493151	8.3
1	0.493151	9.8
1.4	0.493151	9.9
1.3	0.493151	9.9
1.7	0.493151	8.6
1.2	0.493151	9.4
1.3	0.493151	9.4
0.9	0.493151	9.2
1.4	0.493151	9.2
1.1	0.493151	8
0.8	0.493151	7.7
0.7	0.493151	8.1
1	0.493151	7.5
1	0.493151	7.2
1	0.493151	9.2
1	0.493151	8.5
1	0.493151	8.4
0.9	0.493151	8.6
1	0.493151	8.5
1	0.493151	8
1	0.493151	8.6
1	0.493151	9.2
0.7	0.493151	8.4
0.4	0.493151	7.7
0.7	0.493151	8.9
0.8	0.493151	12.5
0.7	0.493151	8.9
0.9	0.493151	10.5
0.7	0.493151	9.6
0.6	0.493151	9
0.6	0.493151	8.7
0.7	0.493151	9.9
0.8	0.493151	8.7
0.7	0.493151	9.4
0.8	0.493151	8.4
0.8	0.493151	9.5
0.7	0.493151	8.9
0.7	0.493151	9
0.6	0.493151	8.4
0.7	0.493151	9
0.7	0.493151	8.2
0.6	0.493151	8.9
0.8	0.493151	9.7
0.6	0.493151	8.6
0.8	0.493151	7.6
0.6	0.493151	8.5
0.6	0.493151	8.4
0.5	0.493151	8.4
0.6	0.493151	8.5
0.5	0.493151	8
0.7	0.493151	8
0.7	0.493151	9.7
1	0.493151	12.5
0.8	0.493151	10.9
1.1	0.493151	13.5
0.8	0.493151	12
1	0.493151	11.8
0.7	0.493151	10.2
0.7	0.575342	10.6
1.5	0.575342	10.5
0.9	0.575342	11.8
0.7	0.575342	12.2
0.9	0.575342	12.5
0.8	0.575342	10.8
0.8	0.575342	11.5
1	0.575342	12.6
0.9	0.575342	10.4
1	0.575342	12.5
0.9	0.575342	12.3
0.9	0.575342	11.9
1.1	0.739726	13.3
1.5	0.739726	13.8
1.2	0.739726	14.4
1.2	0.739726	12.7
1.3	0.739726	13.8
1	0.739726	12
1.3	0.739726	13.8
1.8	0.739726	15.5
1.4	0.739726	17.5
1.9	0.739726	19
2.6	0.821918	19.8
2.3	0.90411	25.7
1.6	0.90411	21.8
2.6	0.90411	22
